# Supplementary material for: Viral infection of cells within the tumor microenvironment mediates antitumor immunotherapy via selective TBK1-IRF3 signaling
Source: Nat Commun. 2021 Mar 25;12:1858. doi: 10.1038/s41467-021-22088-1 (PMC7994570; doi:10.1038/s41467-021-22088-1)
Supplement: Supplementary file 4 — Source Data [file 41467_2021_22088_MOESM4_ESM.xlsx]

## Sheet: Fig 1b
	GBM #	Stain	CELLS	singlets	live	cd45+	Non T Non B	CD15, 16+	MFI CD155	Non Neutropihls	CD11b+ CD49b+	MFI CD155	CD11b+ CD49b-	MFI CD155	CD11bhi CD45hi	MFI CD155	cd11b low cd45lo	MFI CD155	cd45-	endothelial	MFI CD155	Tumor cells	MFI tumor cells	B and T cells	MFI CD155
GBM1 iso_028.fcs	1	iso (CD155)	431000	352900	282883	48150	41518	1358	351	34305	4828	419	5797	248	7815	344	10905	215	237246	1797	198	233009	265	6213	102
GBM1 CD155 stained_029.fcs	1	Stained	439000	355157	287975	47831	40391	1409	465	33761	5468	901	5385	402	8391	605	10139	270	242691	1514	655	238954	291	6902	183
GBM2 blood and tumor_Tumor Iso_034.fcs	2	iso (CD155)	1730000	1550000	1430000	25030	22997	6853	282	15551	5723	440	7511	203	8246	354	6851	250	1390000	6160	38.5	1380000	166	829	174
GBM2 blood and tumor_GBM CD155 stained_035.fcs	2	Stained	1720000	1550000	1430000	24286	22498	6556	840	15354	5586	988	7426	556	8241	844	6691	948	1400000	6188	3058	1380000	617	832	328
GBM3 blood and tumor_Tumor Iso_006.fcs	3	iso (CD155)	3420000	3130000	2580000	56146	50543	3780	320	45567	25222	350	12915	186	28737	312	15082	366	2470000	30653	178	2400000	179	3926	69.4
GBM3 blood and tumor_GBM CD155 stained_001.fcs	3	Stained	3390000	3080000	2520000	55181	50094	3534	873	45490	24337	509	13811	433	28615	544	15249	510	2420000	30464	333	2340000	293	3468	107
GBM4 blood and tumor_Tumor Iso_006.fcs	4	iso (CD155)	2080000	2000000	1560000	24633	23712	4549	431	18656	9238	628	8855	240	17134	423	1399	313	1520000	4930	348	1500000	165	702	121
GBM4 blood and tumor_GBM CD155 stained_005.fcs	4	Stained	2070000	1980000	1520000	25387	24448	4759	646	19021	9297	803	9183	310	17459	527	1420	332	1480000	5248	1801	1460000	158	714	213
GBM5 blood and tumor_Tumor Iso_006.fcs	5	iso (CD155)	1890000	1820000	1570000	13295	12475	3168	299	8959	5876	298	2874	168	8240	258	553	158	1540000	4315	105	1530000	138	458	56.5
GBM5 blood and tumor_GBM CD155 stained_005.fcs	5	Stained	1910000	1850000	1600000	12536	11763	3163	800	8201	5251	613	2758	310	7501	512	532	261	1570000	4189	571	1560000	148	426	73.2
GBM6 blood and tumor_Tumor Iso_006.fcs	6	iso (CD155)	1310000	1030000	961000	5523	5193	347	380	4823	261	352	4095	207	2416	283	2127	188	955000	926	127	951000	329	90	120
GBM6 blood and tumor_GBM CD155 stained_005.fcs	6	Stained	1280000	1020000	949000	5523	4980	437	1095	4516	211	890	3615	465	2242	699	2038	394	943000	950	3126	938000	786	103	217
GBM7 blood and tumor_Tumor Iso_006.fcs	7	iso (CD155)	1590000	1490000	1240000	33361	29657	1335	436	26903	5781	437	19737	175	16810	291	8661	117	1190000	3111	96.4	1090000	134	1891	100
GBM7 blood and tumor_GBM CD155 stained_005.fcs	7	Stained	1610000	1510000	1270000	32374	28873	1340	945	26043	5848	906	18971	359	16938	570	7755	229	1210000	3056	1606	1110000	279	1912	169
GBM8 Tumor Iso.fcs	8	iso (CD155)	1470000	1350000	1050000	167995	150296	1398	958	147446	23073	781	108327	356	89817	646	54368	222	868000	1766	135	808000	178	10749	148
GBM8 CD155 stained_005.fcs	8	Stained	1470000	1350000	1050000	165313	147822	3043	2185	143128	21575	1263	105501	582	84231	1010	55473	332	876000	1885	1154	817000	191	10502	200
GBM9 iso tumor.fcs	9	iso (CD155)	1480000	1360000	1310000	20707	18983	4477	405	13526	2068	326	9434	174	5479	281	6428	151	1290000	982	70.6	1280000	133	395	64.2
GBM9 CD155 stained_005.fcs	9	Stained	1560000	1440000	1390000	21345	19393	4759	562	13505	2218	475	9402	310	5981	493	6040	271	1370000	1342	579	1360000	146	445	129
GBM10 iso tumor.fcs	10	iso (CD155)	483000	462000	271604	2427	2073	754	444	1261	595	343	415	226	524	392	562	205	269115	1013	92.5	265647	168	182	102
GBM10 GBM CD155 stained.fcs	10	Stained	612000	587000	335237	2498	2141	784	774	1265	628	918	385	406	539	1108	558	421	332685	1076	1389	328736	270	213	51.4
GBM11 iso tumor.fcs	11	iso (CD155)	1220000	1110000	854000	25540	21616	5176	388	15938	11638	671	3307	322	10038	687	1291	194	827000	826	285	809000	100	2997	104
GBM11 CD155 stained.fcs	11	Stained	1230000	1130000	876000	24689	20648	5259	541	14790	10820	1345	2980	543	9562	1305	1232	328	850000	989	419	831000	100	3160	140
GBM12 iso tumor.fcs	12	iso (CD155)	1610000	1280000	1200000	76899	66114	1326	343	64514	10040	873	5127	399	10956	810	48784	862	1110000	2781	250	961000	263	5537	70.6
GBM12 tumor CD155 stained.fcs	12	Stained	1370000	1080000	1020000	63108	53859	1332	562	52041	8308	1467	3622	546	9027	1394	39983	941	947000	2239	920	856000	299	5441	62.9
GB13 ISO tumor cd155.fcs	13	iso (CD155)	314845	292598	215194	25561	23344	821	451	22295	8927	525	12626	306	18690	433	1346	174	188234	7568	225	138222	274	980	66.8
GBM13 tumor CD155 stained.fcs	13	Stained	413000	383142	279380	35192	32447	1075	594	31097	13908	606	16218	333	24200	512	1874	196	242355	9866	2604	177910	964	697	75.8
	PLOTTED DATA
		Neutrophil	Mphage	Micorglia	Mphage	microglia	endothelial	Tumor cells	B and T
	GBM#	CD15+ CD16+	CD11b+ CD49b+	CD11b+ CD49b-	CD11bhi CD45hi	cd11b low cd45lo	CD45neg, CD31+	CD45neg CD31neg	CD3+ or CD19+
	1	114	482	154	261	55	457	26	81
	2	558	548	353	490	698	3019.5	451	154
	3	553	159	247	232	144	155	114	37.6
	4	215	175	70	104	19	1453	-7	92
	5	501	315	142	254	103	466	10	16.7
	6	715	538	258	416	206	2999	457	97
	7	509	469	184	279	112	1509.6	145	69
	8	1227	482	226	364	110	1019	13	52
	9	157	149	136	212	120	508.4	13	64.8
	10	330	575	180	716	216	1296.5	102	-50.6
	11	153	674	221	618	134	134	0	36
	12	219	594	147	584	79	670	36	-7.7
	13	143	81	27	79	22	2379	690	9

## Sheet: Fig 1c 
Cell line/GBM		cells | Count	cells/live | Count	%live	Average
GBM15	x_neg iso_001.fcs	294012	125699	42.753	40.6738
GBM15	x_neg_002.fcs	294424	113632	38.5947
GBM15	x_RIPO iso_003.fcs	324154	118646	36.6017	33.345
GBM15	x_RIPO_004.fcs	334559	100663	30.0883
GBM16	GBM16_neg iso_001.fcs	43232	38103	88.1361	86.0374
GBM16	GBM16_neg_002.fcs	105533	88583	83.9387
GBM16	GBM16_RIPO iso_003.fcs	82143	65437	79.6623	76.5266
GBM16	GBM16_RIPO_004.fcs	224604	164839	73.3909
GBM17	GBM17_neg iso_001.fcs	305250	184859	60.5599	64.1559
GBM17	GBM17_neg_002.fcs	434000	294043	67.7518
GBM17	GBM17_RIPO iso_003.fcs	410000	305753	74.5739	72.4185
GBM17	GBM17_RIPO_004.fcs	426000	299321	70.2631
GBM18	GBM18_neg iso_001.fcs	606000	576000	95.0495	94.6771
GBM18	GBM18_neg_002.fcs	755000	712000	94.3046
GBM18	GBM18_RIPO iso_003.fcs	907000	892000	98.3462	98.2385
GBM18	GBM18_RIPO_004.fcs	1070000	1050000	98.1308
GBM19	GBM19_neg iso_001.fcs	595000	573000	96.3025	95.7928
GBM19	GBM19_neg stain_002.fcs	636000	606000	95.283
GBM19	GBM19_RIPO iso_003.fcs	439000	388878	88.5827	87.3115
GBM19	GBM19_RIPO stain_004.fcs	456000	392344	86.0404
GBM14	neg iso_001.fcs	243633	104604	42.9351	37.7933
GBM14	neg_002.fcs	309663	101110	32.6516
GBM14	RIPO iso_003.fcs	294012	87516	29.7661	34.5641
GBM14	RIPO_004.fcs	294012	115729	39.362
U87	X_mock.fcs	41267	38742	93.8813	93.7464
U87	X_mock_001.fcs	41917	39311	93.783
U87	X_mock_002.fcs	43020	40256	93.5751
U87	X_Virus.fcs	40711	4310	10.5868	9.32545
U87	X_Virus_001.fcs	42028	4607	10.9617
U87	X_Virus_002.fcs	42923	2759	6.42779
Du54	X_54 MOCK_001.fcs	115456	113361	98.1855	98.5069
Du54	X_54 MOCK_001_002.fcs	110557	109078	98.6622
Du54	X_54 MOCK_002_003.fcs	108822	107378	98.6731
Du54	X_54RIPO_004.fcs	114057	6856	6.01103	5.74825
Du54	X_54RIPO_001_005.fcs	257595	14128	5.48458
Du54	X_54RIPO_002_006.fcs	232243	13352	5.74915
DU43	X_43 MOCK_007.fcs	131049	124819	95.2461	95.4668
DU43	X_43 MOCK_001_008.fcs	150951	141482	93.7271
DU43	X_43 MOCK_002_009.fcs	110234	107398	97.4273
DU43	X_43 RIPO_010.fcs	110656	25025	22.6151	21.2848
DU43	X_43 RIPO_001_011.fcs	109080	21721	19.9129
DU43	X_43 RIPO_002_012.fcs	150316	32057	21.3264
PLOTTED DATA
Cell line/GBM		cells | Count	cells/live | Count	%live	Average	Mock (-) or Virus (+)
GBM14	neg iso_001.fcs	243633	104604	42.9351	37.7933	-
GBM15	x_neg iso_001.fcs	294012	125699	42.753	40.6738	-
GBM16	GBM16_neg iso_001.fcs	43232	38103	88.1361	86.0374	-
GBM17	GBM17_neg iso_001.fcs	305250	184859	60.5599	64.1559	-
GBM18	GBM18_neg iso_001.fcs	606000	576000	95.0495	94.6771	-
GBM19	GBM19_neg iso_001.fcs	595000	573000	96.3025	95.7928	-
GBM14	RIPO iso_003.fcs	294012	87516	29.7661	34.5641	+
GBM15	x_RIPO iso_003.fcs	324154	118646	36.6017	33.345	+
GBM16	GBM16_RIPO iso_003.fcs	82143	65437	79.6623	76.5266	+
GBM17	GBM17_RIPO iso_003.fcs	410000	305753	74.5739	72.4185	+
GBM18	GBM18_RIPO iso_003.fcs	907000	892000	98.3462	98.2385	+
GBM19	GBM19_RIPO iso_003.fcs	439000	388878	88.5827	87.3115	+
U87	X_mock.fcs	41267	38742	93.8813	93.7464	-
Du54	X_54 MOCK_001.fcs	115456	113361	98.1855	98.5069	-
DU43	X_43 MOCK_007.fcs	131049	124819	95.2461	95.4668	-
U87	X_Virus.fcs	40711	4310	10.5868	9.32545	+
Du54	X_54RIPO_004.fcs	114057	6856	6.01103	5.74825	+
DU43	X_43 RIPO_010.fcs	110656	25025	22.6151	21.2848	+

## Sheet: Fig 1d, Fig S2
pg/ml		IL8, IL12, IL28 and GMCSF deemed non-informative because of lack of consistent induction/outside linear range baseline levels									FOLD- FOR PLOT
GBM#	Treatment	IL-1b	IL-6	TNF-a	IP-10	IL-29	IFN-a2	IFN-b	IL-10	IFN-y	IL-1b	IL-6	TNF-a	IP-10	IL-29	IFN-a2	IFN-b	IL-10	IFN-y
1	Mock	484.43	2290.62	2055.15	951.42	433.37	567.77	400.39	2594.51	60.64	1	1	1	1	1	1	1	1	1
1	RIPO	383.65	23233.5	1554.6	9864.74	298.78	546.65	240.9	4816.11	136.39	0.791962	10.1429	0.756441	10.3684	0.689434	0.962802	0.601663	1.85627	2.24918
1	PIC	849.47	37969.5	3450.91	1377.47	264.99	457.19	255.29	8434.7	53.69	1.75355	16.5761	1.67915	1.4478	0.611464	0.805238	0.637603	3.25098	0.885389
1	cGAMP	472.23	12495.4	4002.14	30775.9	304.42	741.35	324.66	3410.61	42.48	0.974816	5.45502	1.94737	32.3473	0.702448	1.30572	0.810859	1.31455	0.700528
2	Mock	23	2851.31	5.25	35.06	4.54	8.69	21.84	4.11	8.55	1	1	1	1	1	1	1	1	1
2	RIPO	11.57	142.84	16.69	6116.44	13.57	23.46	21.84	5.63	5.14	0.503043	0.0500963	3.17905	174.456	2.98899	2.69965	1	1.36983	0.60117
2	PIC	28.41	158.04	38.85	822.71	7.18	3.11	6.61	5.48	4.47	1.23522	0.0554272	7.4	23.4658	1.5815	0.357883	0.302656	1.33333	0.522807
2	cGAMP	71.07	1166.8	162.65	1794.31	8.08	7.72	22.55	25.62	9.94	3.09	0.409215	30.981	51.1783	1.77974	0.888377	1.03251	6.23358	1.16257
4	Mock	8.67	1148.81	203.61	1.86	1.88	35.52	39.1	8.21	74.05	1	1	1	1	1	1	1	1	1
4	RIPO	88.52	1997.02	550.97	211.36	1.88	35.52	39.1	4.71	74.05	10.2099	1.73834	2.70601	113.634	1	1	1	0.573691	1
4	PIC	16.65	1896.74	303.87	76.24	1.88	35.52	39.1	10.99	74.05	1.92042	1.65105	1.49241	40.9892	1	1	1	1.33861	1
4	cGAMP	58.15	1449.72	213.95	578.26	1.88	35.52	39.1	6.13	74.05	6.70704	1.26193	1.05078	310.892	1	1	1	0.74665	1
5	Mock	8.67	459.85	1.65	188.16	1.88	35.52	39.1	1.86	74.05	1	1	1	1	1	1	1	1	1
5	RIPO	8.67	4252.65	3.12	8479.13	22.06	149.66	68.21	24.05	74.05	1	9.24791	1.89091	45.0634	11.734	4.2134	1.7445	12.9301	1
5	PIC	8.67	2481.57	1.65	1057.11	1.88	35.52	39.1	15.13	74.05	1	5.39648	1	5.61814	1	1	1	8.13441	1
5	cGAMP	8.67	6176.23	1.65	2492.25	1.88	35.52	39.1	11.9	74.05	1	13.431	1	13.2454	1	1	1	6.39785	1
6	Mock	172.31	911.58	20.96	102.49	1.83	1.85	2.14	105.04	1.39	1	1	1	1	1	1	1	1	1
6	RIPO	144.44	2466.49	77.78	2616.47	8.76	84.18	41.68	297.45	6.98	0.838257	2.70573	3.71088	25.529	4.78689	45.5027	19.4766	2.83178	5.02158
6	PIC	110.58	6327.69	51.9	532.08	4.46	1.85	2.75	133.53	1.39	0.64175	6.94145	2.47615	5.19153	2.43716	1	1.28505	1.27123	1
6	cGAMP	164.3	2422.98	179.35	1870.27	6.87	3.02	15.98	149.39	1.52	0.953514	2.658	8.55677	18.2483	3.7541	1.63243	7.46729	1.42222	1.09353
6	LPS	353.7	N.D.	318	818.76	3.57	1.85	2.14	1703.07	1.39	2.0527		15.1718	7.98868	1.95082	1	1	16.2135	1
7	Mock	5.02	7832.36	1.63	208.98	1.83	1.85	2.14	65.91	1.39	1	1	1	1	1	1	1	1	1
7	RIPO	51.34	43952.6	12.28	3052.27	19.41	298.6	142	217.98	4.14	10.2271	5.61167	7.53374	14.6056	10.6066	161.405	66.3551	3.30724	2.97842
7	PIC	29.64	31836.3	52.32	2409.26	26.22	1.85	10.45	138.11	1.39	5.90438	4.06471	32.0982	11.5287	14.3279	1	4.88318	2.09543	1
7	cGAMP	18.16	43952.6	16.54	2763.94	16.55	6.69	18.6	105.22	1.39	3.61753	5.61167	10.1472	13.2259	9.04372	3.61622	8.69159	1.59642	1
7	LPS	594.59	43952.6	129.44	2018.65	7.54	1.85	6.68	3643.31	1.39	118.444	5.61167	79.411	9.65954	4.12022	1	3.1215	55.277	1
8	Mock	4.22	825.75	1.92	80.7	3.29	0.91	1.82	3.36	1.86	1	1	1	1	1	1	1	1	1
8	RIPO	7.77	1661.87	3.79	3806.71	8.04	19.75	4.85	24.08	1.86	1.84123	2.01256	1.97396	47.1711	2.44377	21.7033	2.66484	7.16667	1
8	PIC	28.28	10566.6	18.89	2906.52	20.03	2.39	4.47	21.01	1.86	6.70142	12.7963	9.83854	36.0164	6.08815	2.62637	2.45604	6.25298	1
8	cGAMP	12.06	6859.3	8.84	16489	26.58	15.19	19.76	8.47	1.86	2.85782	8.30675	4.60417	204.324	8.07903	16.6923	10.8571	2.52083	1
8	LPS	204.23	10566.6	34.38	720.42	5.33	0.96	3.59	795.12	1.86	48.3957	12.7963	17.9063	8.92714	1.62006	1.05495	1.97253	236.643	1
9	Mock	3.85	602.43	3.97	9.61	2.59	0.91	1.82	5.64	1.86	1	1	1	1	1	1	1	1	1
9	RIPO	5.59	563.97	21.47	7316.14	33.17	4.37	3.08	9.53	2.04	1.45195	0.936159	5.40806	761.305	12.8069	4.8022	1.69231	1.68972	1.09677
9	PIC	12.86	1935.43	49.89	113.23	3.95	1.02	1.82	57.4	1.86	3.34026	3.21271	12.5668	11.7825	1.5251	1.12088	1	10.1773	1
9	cGAMP	16.02	3291.09	24.27	4621.6	7.39	1.53	3.65	23.5	1.86	4.16104	5.46302	6.11335	480.916	2.85328	1.68132	2.00549	4.16667	1
9	LPS	375.78	10566.6	268.64	32.37	4.04	1.1	3.46	947.69	1.86	97.6052	17.5399	67.6675	3.36837	1.55985	1.20879	1.9011	168.03	1
10	Mock	3.09	1567.83	10.22	11.81	10.4	1.49	1.82	2.62	2.1	1	1	1	1	1	1	1	1	1
10	RIPO	2.02	245.71	1.92	74.5	3.76	0.91	1.82	1.81	1.86	0.653722	0.15672	0.187867	6.30821	0.361538	0.610738	1	0.69084	0.885714
10	PIC	3.85	3793.27	10.07	11.41	8.81	1.4	1.82	2.24	3.04	1.24595	2.41944	0.985323	0.96613	0.847115	0.939597	1	0.854962	1.44762
10	cGAMP	2.02	1586.13	1.92	795.71	2.77	0.91	1.82	1.68	1.86	0.653722	1.01167	0.187867	67.376	0.266346	0.610738	1	0.641221	0.885714
10	LPS	34.45	10566.6	11.41	33.89	6.68	1.02	1.82	21.56	1.99	11.1489	6.73962	1.11644	2.8696	0.642308	0.684564	1	8.22901	0.947619
11	Mock	2.45	7176.24	3.97	32.69	5.51	1.05	1.82	5.41	1.86	1	1	1	1	1	1	1	1	1
11	RIPO	2.3	677.08	2.87	381.75	5.65	0.95	1.82	2.87	1.86	0.938776	0.0943502	0.722922	11.6779	1.02541	0.904762	1	0.530499	1
11	PIC	2.68	317.47	2.98	15.44	3.67	0.91	1.82	3.2	1.86	1.09388	0.044239	0.75063	0.472316	0.666062	0.866667	1	0.591497	1
11	cGAMP	2.02	63.05	3.55	5.26	2.26	0.91	1.82	2.25	1.86	0.82449	0.00878594	0.894207	0.160905	0.410163	0.866667	1	0.415896	1
11	LPS	8.81	10566.6	32.38	33.98	2.87	0.91	1.82	33.85	1.86	3.59592	1.47244	8.15617	1.03946	0.520871	0.866667	1	6.25693	1
12	Mock	3.74	863.68	9	23.16	8.64	1.78	12.9	26.77	2.84	1	1	1	1	1	1	1	1	1
12	RIPO	3.52	1344.13	20.48	11018.7	19.96	84.43	8.83	37.1	1.86	0.941176	1.55628	2.27556	475.764	2.31019	47.4326	0.684496	1.38588	0.65493
12	PIC	5.23	3355.65	301.14	3204.4	6.73	1.24	4.83	50.25	1.86	1.3984	3.88529	33.46	138.359	0.778935	0.696629	0.374419	1.8771	0.65493
12	cGAMP	2.67	427.05	14.43	3896.8	6.06	1.48	3.68	11.7	1.86	0.713904	0.494454	1.60333	168.256	0.701389	0.831461	0.285271	0.437056	0.65493
12	LPS	15.09	10566.6	641.94	164.66	4.64	0.91	1.82	547.84	1.86	4.03476	12.2344	71.3267	7.10967	0.537037	0.511236	0.141085	20.4647	0.65493
13	Mock	6.04	495.01	3.55	9.58	2.26	1.37	5.2	7.73	1.86	1	1	1	1	1	1	1	1	1
13	RIPO	2.4	382.38	10.69	4565.32	20.35	66.52	10.07	4.91	1.86	0.397351	0.772469	3.01127	476.547	9.00442	48.5547	1.93654	0.635188	1
13	PIC	57.22	10566.6	93.12	311.08	8.77	1.86	1.82	109.56	1.86	9.47351	21.3462	26.231	32.4718	3.88053	1.35766	0.35	14.1734	1
13	cGAMP	2.02	1003.48	4.15	1811.85	3.57	1.16	1.82	7.48	1.86	0.334437	2.02719	1.16901	189.128	1.57965	0.846715	0.35	0.967658	1
13	LPS	172.39	10566.6	179.61	1126.04	5.38	1.3	3.79	522.58	1.86	28.5414	21.3462	50.5944	117.541	2.38053	0.948905	0.728846	67.6041	1
14	Mock	39.46	3604.65	4.91	23.71	5.97	1.05	1.82	22.05	1.86	1	1	1	1	1	1	1	1	1
14	RIPO	61.08	9084.96	17.41	1466.65	10.64	13.06	11.41	62.51	3.22	1.5479	2.52034	3.54582	61.8579	1.78224	12.4381	6.26923	2.83492	1.73118
14	PIC	141.13	10566.6	8.32	272.53	8.04	1.08	2.09	98.81	1.86	3.57653	2.93137	1.6945	11.4943	1.34673	1.02857	1.14835	4.48118	1
14	cGAMP	45.16	6821.5	5.17	191.04	6.01	1.22	3.12	42.34	1.86	1.14445	1.89242	1.05295	8.05736	1.0067	1.1619	1.71429	1.92018	1
14	LPS	561.52	10566.6	13.68	89.25	5.79	1.16	4.79	222.14	1.86	14.2301	2.93137	2.78615	3.76423	0.969849	1.10476	2.63187	10.0744	1
15	Mock	30.15	7261.58	5.72	549.64	3.36	4.36	9.84	171.68	2.66	1	1	1	1	1	1	1	1	1
15	RIPO	61.37	12504.7	14.21	528.34	18.29	303.3	105.77	123.64	2.87	2.03549	1.72203	2.48427	0.961247	5.44345	69.5642	10.749	0.720177	1.07895
15	PIC	106.71	13771.8	51.39	563.46	16.16	6.59	12.95	284.34	3.67	3.5393	1.89653	8.98427	1.02514	4.80952	1.51147	1.31606	1.65622	1.3797
15	LPS	943.15	13771.8	247.94	716.55	13.23	5.46	46.55	6260.34	6.38	31.2819	1.89653	43.3462	1.30367	3.9375	1.25229	4.73069	36.4652	2.3985
15	cGAMP	52.2	13771.8	48.62	544.75	18.94	26.18	23.98	233.83	2.99	1.73134	1.89653	8.5	0.991103	5.6369	6.00459	2.43699	1.36201	1.12406
16	Mock	97.6	1096.62	28.7	147.35	4.16	2.88	9.77	434.36	4.16	1	1	1	1	1	1	1	1	1
16	RIPO	273.8	2817.36	93.62	928.76	443.94	148.96	226.31	439.08	9.55	2.80533	2.56913	3.26202	6.30309	106.716	51.7222	23.1638	1.01087	2.29567
16	PIC	93.84	284.77	127.91	368	8.49	4.13	6.92	684.59	3.44	0.961475	0.25968	4.45679	2.49746	2.04087	1.43403	0.708291	1.57609	0.826923
16	LPS	520.84	1548.36	129.8	161.33	5.93	2.31	6.13	1255.52	3.1	5.33648	1.41194	4.52265	1.09488	1.42548	0.802083	0.627431	2.89051	0.745192
16	cGAMP	89.93	654.72	65.75	589.44	11.58	3.44	13.12	450.8	8.07	0.921414	0.597035	2.29094	4.00027	2.78365	1.19444	1.34289	1.03785	1.9399
17	Mock	118.23	246.04	37.89	75.44	2.29	2.88	4.02	385.74	3.1	1	1	1	1	1	1	1	1	1
17	RIPO	168.62	484.2	52.93	601.76	68.86	243.68	94.03	309.27	50.46	1.4262	1.96797	1.39694	7.97667	30.0699	84.6111	23.3905	0.801758	16.2774
17	PIC	65.59	543.67	177.79	185.68	9.17	5.71	13.45	697.46	5.83	0.554766	2.20968	4.69227	2.46129	4.00437	1.98264	3.34577	1.80811	1.88065
17	LPS	1013.43	1293.51	568.75	141.45	10.21	9.3	39.75	2251.82	7.5	8.57168	5.25732	15.0106	1.875	4.45852	3.22917	9.88806	5.83766	2.41935
17	cGAMP	56.94	344.26	54.57	577.65	13.65	13.83	36.15	165.27	11.98	0.481604	1.3992	1.44022	7.65708	5.9607	4.80208	8.99254	0.428449	3.86452
20	Mock	1.53	3287.9	4.1	15.79	2.18	2.46	1.92	27.04	2.24	1	1	1	1	1	1	1	1	1
20	RIPO	3.08	1036.03	46.74	785.4	8.59	79.91	16.23	84.83	16.07	2.01307	0.315104	11.4	49.7403	3.94037	32.4837	8.45312	3.1372	7.17411
20	PIC	5.24	3354.1	88.86	83.13	6.46	4.66	4.57	73.32	5.3	3.42484	1.02013	21.6732	5.26472	2.9633	1.89431	2.38021	2.71154	2.36607
20	LPS	81.87	13771.8	168.63	49.69	5.82	4.54	5.03	2624.52	5.43	53.5098	4.18864	41.1293	3.14693	2.66972	1.84553	2.61979	97.0607	2.42411
20	cGAMP	3.44	13771.8	15.22	395.6	5.82	5.27	6.26	501.58	4.53	2.24837	4.18864	3.7122	25.0538	2.66972	2.14228	3.26042	18.5496	2.02232
21	Mock	36.49	99.45	17.72	33.08	3.93	4.19	7.32	54.51	3.21	1	1	1	1	1	1	1	1	1
21	RIPO	95.28	585.38	80.2	614.8	49.44	198.5	166.94	151.21	7.07	2.61113	5.88617	4.52596	18.5852	12.5802	47.3747	22.806	2.77399	2.20249
21	PIC	420.99	1370.29	538.82	505.89	45.56	5.46	28.64	408.41	3.67	11.5371	13.7787	30.4074	15.2929	11.5929	1.3031	3.91257	7.49239	1.1433
21	LPS	2614.29	11756	1144.74	272.16	9.84	4.78	47.68	2467.92	3.21	71.644	118.21	64.6016	8.22733	2.50382	1.14081	6.51366	45.2746	1
21	cGAMP	152.1	649.02	114.3	379.71	7.6	6.65	17.95	159.3	3.1	4.16827	6.52609	6.45034	11.4785	1.93384	1.58711	2.45219	2.9224	0.965732
19	Mock	6.42	3667.52	1.09	290.74	2.28	3.82	7.38	1153.88	3.82	1	1	1	1	1	1	1	1	1
19	RIPO	2.76	1723.48	1.09	2719.72	96	63.1	147.17	411.73	3.82	0.429907	0.469931	1	9.35447	42.1053	16.5183	19.9417	0.356822	1
19	PIC	53.95	10593.9	1.86	2719.72	21.74	3.82	1.79	1260.14	3.82	8.40343	2.88857	1.70642	9.35447	9.53509	1	0.242547	1.09209	1
19	LPS	43.56	10593.9	7.95	2719.72	2.11	3.82	1.55	9160.62	3.82	6.78505	2.88857	7.29358	9.35447	0.925439	1	0.210027	7.93897	1
18	Mock	33.8	10874	14.22	45.11	2.46	1.75	6.08	91.89	2.18	1	1	1	1	1	1	1	1	1
18	RIPO	65.75	1683.61	58.6	2489.71	35.88	977.37	215.94	440.01	3.41	1.94527	0.154829	4.12096	55.192	14.5854	558.497	35.5164	4.78844	1.56422
18	PIC	227.51	10874	264.41	1694.76	6.13	1.75	18.76	301.78	2.95	6.73107	1	18.5942	37.5695	2.49187	1	3.08553	3.28414	1.35321
18	LPS	10728	10874	1868.34	470.08	6.73	1.75	23.52	5253.83	2.3	317.395	1	131.388	10.4207	2.73577	1	3.86842	57.1752	1.05505
	GREEN= Minimum detection threshold
	Red= Maximum detection threshold
	Purple= Ran separately after 1:50 dilution.
STATISTICS TABLE
			Adjusted p values from ANOVA (mixed effect model) protected Tukey's multiple comparison test
Cytokine	ANOVA p value	vs	Mock	PVSRIPO	Poly I:C	LPS	cGAMP
IL6	<0.0001	Mock		0.9958	0.2287	0.0005	0.6128
		PVSRIPO	0.9958		0.1559	0.0019	0.6416
		Poly I:C	0.2287	0.1559		0.0185	0.8472
		LPS	0.0005	0.0019	0.0185		0.0642
		cGAMP	0.6128	0.6416	0.8472	0.0642
TNFa	<0.0001	Mock		0.041	0.0001	0.0001	0.0209
		PVSRIPO	0.041		0.0071	0.0001	0.9867
		Poly I:C	0.0001	0.0071		0.0001	0.996
		LPS	0.0001	0.0001	0.0001		0.0001
		cGAMP	0.0209	0.9867	0.996	0.0001
cxcl10	<0.0001	Mock		0.0001	0.0001	0.0003	0.0001
		PVSRIPO	0.0001		0.0002	0.0007	0.8117
		Poly I:C	0.0001	0.0002		0.4226	0.313
		LPS	0.0003	0.0007	0.4226		0.218
		cGAMP	0.0001	0.8117	0.313	0.218
IFN-l1	<0.0001	Mock		0.0005	0.0069	0.0539	0.1104
		PVSRIPO	0.0005		0.0454	0.013	0.0065
		Poly I:C	0.0069	0.0454		0.3314	0.4738
		LPS	0.0539	0.013	0.3314		0.968
		cGAMP	0.1104	0.0065	0.4738	0.968
IFN-a	<0.0001	Mock		<0.0001	0.8288	0.9621	0.1131
		PVSRIPO	<0.0001		<0.0001	0.0001	0.0001
		Poly I:C	0.8288	<0.0001		0.9914	0.0764
		LPS	0.9621	0.0001	0.9914		0.2111
		cGAMP	0.1131	0.0001	0.0764	0.2111
IFN-b	<0.0001	Mock		0.0017	0.9761	0.5087	0.1523
		PVSRIPO	0.0017		0.0005	0.0367	0.0086
		Poly I:C	0.9761	0.0005		0.2011	0.0213
		LPS	0.5087	0.0367	0.2011		0.9554
		cGAMP	0.1523	0.0086	0.0213	0.9554
IL-10	<0.0001	Mock		0.1909	0.001	<0.0001	0.2884
		PVSRIPO	0.1909		0.1865	<0.0001	>0.9999
		Poly I:C	0.001	0.1865		<0.0001	0.34
		LPS	<0.0001	<0.0001	<0.0001		<0.0001
		cGAMP	0.2884	>0.9999	0.34	<0.0001
IL1-b	<0.0001	Mock		0.4081	0.0027	<0.0001	0.3404
		PVSRIPO	0.4081		0.2565	<0.0001	>0.9999
		Poly I:C	0.0027	0.2565		<0.0001	0.1571
		LPS	<0.0001	<0.0001	<0.0001		<0.0001
		cGAMP	0.3404	>0.9999	0.1571	<0.0001

## Sheet: Fig 1e
BREAST CANCER
102816	Mock-48h	RIPO-48h		72417	48 -	48R		21018	48 -	48 RIPO		71217	48-	48R		9117	BC 9-1 72	BC 9-1 72 R		41918	48 -	48 RIPO		61918	48-	48r		Name	X_BC61919 48-_047.fcs	X_BC61919 48 ripo_048.fcs		Name	X_BC720 mock_001_103.fcs	X_BC720 ripo_001_104.fcs		Name	X_BC813 mock_001_105.fcs	X_BC813 ripo_001_106.fcs
IL1β	9.92	12.38		IL-1b	42.86	34.4		IL-1b	3.7	1.61		IL-1b	105.78	104.63		IL-1b	91.97	129.24		IL-1b	<8.67	<8.67		IL1b	76.59	74.19		IL-1b	110.49	64.56		IL-1b	16.33	2.04		IL-1b	2.04	2.04
IL6	22363.6	31665		IL-6	40.42	95.11		IL-6	1158.63	848.85		IL-6	118.57	91.63		IL-6	5281.39	5024.67		IL-6	4037.25	3084.83		IL-6	881.58	773.16		IL-6	4326.59	11756		IL-6	809.28	273.03		IL-6	5157.45	12927.4
TNF-α	2.99	4.29		TNF-a	50.12	27.38		TNFa	2.43	1.66		TNF-a	16.92	23.2		TNF-a	571.71	426.36		TNF-a	<1.65	<1.65		TNFa	1100.04	956.12		TNF-a	51.29	22.73		TNF-a	74.85	19.7		TNF-a	2.06	2.06
IP-10	5.57	2051		IP-10	<2.03	14.56		IP-10	7.43	1099.3		IP-10	1360.76	1553.52		IP-10	144.89	925.31		IP-10	10.17	1092.24		IP-10	8.12	27.37		IP-10	594.19	2699.75		IP-10	2.08	533.2		IP-10	395.35	844.51
IL29	2.24	13.49		IL-29	1730.09	1989.05		IL-29	7.54	9.19		IL-29	12.18	38.22		IL-29	220.04	598.1		IL-29	<1.88	<1.88		IL-29	10.27	11.48		IL-29	5.44	68.93		IL-29	12.8	127.63		IL-29	2.16	2.16
IFNα-2	5.84	12.59		IFN-a	22.85	45.7		IFN-a2	2.01	2.01		IFN-a	8.78	26.79		IFN-a	87.36	70.33		IFN-a	<35.52	<35.52		IFN-a2	2.09	2.09		IFN-a2	1.75	34.09		IFN-a2	1.36	10.8		IFN-a2	1.36	2.67
IFN-β	7.27	12.39		IFN-b	70.7	169.37		IFN-b	2.81	1.38		IFN-b	33.87	45.62		IFN-b	36.57	31.79		IFN-b	<39.10	<39.10		IFN-b	16.39	13.3		IFN-b	3.7	36.49		IFN-b	0.86	44.14		IFN-b	0.39	0.71
IL-10	53.08	27.5		IL-10	313.98	218.32		IL-10	3.42	2.83		IL-10	17.53	28.47		IL-10	77.38	55.76		IL-10	<1.86	<1.86		IL-10	84.33	123.72		IL-10	751.91	338.72		IL-10	439.71	182.99		IL-10	92.58	201.04
IFN-γ	1.74	16.96		IFN-y	27.19	59.37		IFN-y	3.05	1.51		IFN-y	62.16	77.52		IFN-y	9.11	9.11		IFN-y	<74.05	<74.05		IFN-y	<2.24	<2.24		IFN-y	1.4	13.65		IFN-y	2.17	2.17		IFN-y	2.17	6.91
																																	X_BC720 mock_001_103.fcs	X_BC720 ripo_001_104.fcs
																													X_BC61919 48-_047.fcs	X_BC61919 48 ripo_048.fcs			5x-use more in lin range				5x-use more in lin range
	Mock-48h	RIPO-48h			Mock-48h	RIPO-48h			Mock-48h	RIPO-48h			Mock-48h	RIPO-48h			Mock-48h	RIPO-48h			Mock-48h	RIPO-48h			Mock-48h	RIPO-48h			Mock-48h	RIPO-48h			Mock	RIPO			Mock	RIPO
IL1β	1	1.24798			1	0.802613			1	0.435135			1	0.989128			1	1.40524			1	1			1	0.968664			1	0.584306			1	0.124923			1	1
IL6	1	1.41592			1	2.35304			1	0.732633			1	0.772792			1	0.951392			1	0.764092			1	0.877016			1	2.71715			1	0.337374			1	2.50654
TNF-α	1	1.43478			1	0.546289			1	0.683128			1	1.37116			1	0.745763			1	1			1	0.869168			1	0.443166			1	0.263193			1	1
IP-10	1	368.223			1	7.17241			1	147.954			1	1.14166			1	6.38629			1	107.398			1	3.37069			1	4.54358			1	256.346			1	2.13611
IL29	1	6.02232			1	1.14968			1	1.21883			1	3.13793			1	2.71814			1	1			1	1.11782			1	12.671			1	9.97109			1	1
IFNα-2	1	2.15582			1	2			1	1			1	3.05125			1	0.80506			1	1			1	1			1	19.48			1	7.94118			1	1.96324
IFN-β	1	1.70426			1	2.39562			1	0.491103			1	1.34691			1	0.869292			1	1			1	0.81147			1	9.86216			1	51.3256			1	1.82051
IL-10	1	0.518086			1	0.695331			1	0.827485			1	1.62407			1	0.7206			1	1			1	1.46709			1	0.450479			1	0.416161			1	2.17153
IFN-γ	1	9.74713			1	2.18352			1	0.495082			1	1.2471			1	1			1	1			1	1			1	9.75			1	1			1	3.18433
	GREEN= Minimum detection threshold
	Red= Maximum detection threshold
	Purple= Ran separately after 1:50 dilution.
MELANOMA
		pg/ml									Fold mock
		IL-1b	IL-6	TNF-a	IP-10	IL-29	IL-8	IFN-a2	IFN-b	IL-10	IL-1b	IL-6	TNF-a	IP-10	IL-29	IL-8	IFN-a2	IFN-b	IL-10
Mel 3	mock	5.66	392.63	4.44	165.86	15.35	6219	1.99	2.31	508.54	1	1	1	1	1	1	1	1	1
Mel 3	RIPO	7.03	423.73	5.84	677.44	25.58	10233	5.99	15.61	196.73	1.24205	1.07921	1.31532	4.08441	1.66645	1.64544	3.01005	6.75758	0.386853
mel 4	mock	7.25	4354.57	5.13	101.07	2.07	4260.34	3.82	1.55	111.7	1	1	1	1	1	1	1	1	1
mel 4	RIPO	16.34	10604.9	8.08	135.58	2.53	3304.04	3.82	1.55	128.22	2.25379	2.43534	1.57505	1.34145	1.22222	0.775534	1	1	1.1479
Mel 6	Mock	57.63	229.86	229.86	12.48	2.02	1.87	117.7	2.35	63.3	1	1	1	1	1	1	1	1	1
Mel 6	RIPO	102.03	195.84	195.84	49.34	2.02	1.87	88.52	2.35	118.86	1.77043	0.851997	0.851997	3.95353	1	1	0.752082	1	1.87773
Mel 12/12	Mock	2.04	1858.97	2.05	163.67	2.02	1.87	1.96	2.35	14.37	1	1	1	1	1	1	1	1	1
Mel 12/12	RIPO	2.04	2832.61	2.05	642.26	2.02	1.87	1.96	4.16	19.62	1	1.52375	1	3.92412	1	1	1	1.77021	1.36534

## Sheet: Fig 1f, Fig S3
MACROPHAGES (CD11b+, CD14+)
		MFI				Normalize (subtract isotype)				Subtract Mock
	Macrophages	CD40	CD86	PDL1	HLADR	CD40 mFI	CD86	PDL1	HLADR	CD40 mFI	CD86	PDL1	HLADR
x_neg iso_001.fcs	13106	83.5	687	858	2114
x_neg_002.fcs	6967	274	1174	929	60119	190.5	487	71	58005	0	0	0	0
x_RIPO iso_003.fcs	13625	104	682	1163	1834
x_RIPO_004.fcs	4757	236	1188	1910	54638	132	506	747	52804	-58.5	19	676	-5201
x_PIC iso_007.fcs	5563	103	663	901	2008
x_PIC_008.fcs	6012	259	1381	1856	72170	156	718	955	70162	-34.5	231	884	12157
x_LPS iso_009.fcs	4239	102	681	1121	2344
x_LPS_010.fcs	594	333	1183	5370	65179	231	502	4249	62835	40.5	15	4178	4830
x_cgamp iso_011.fcs	3464	99	596	1220	1739
x_cgamp_012.fcs	2020	230	1467	2634	77096	131	871	1414	75357	-59.5	384	1343	17352
GBM16_neg iso_001.fcs	750	129	579	-80.9	5198
GBM16_neg_002.fcs	1656	213	1209	1846	17929	84	630	1926.9	12731	0	0	0	0
GBM16_RIPO iso_003.fcs	3298	148	717	-1448	6993
GBM16_RIPO_004.fcs	7046	451	1123	826	25474	303	406	2274	18481	219	-224	347.1	5750
GBM16_PIC iso_007.fcs	986	219	647	-1322	5818
GBM16_PIC_008.fcs	952	451	976	713	33874	232	329	2035	28056	148	-301	108.1	15325
GBM16_LPS iso_009.fcs	1681	328	732	-1636	7501
GBM16_LPS_010.fcs	1978	570	1266	760	44091	242	534	2396	36590	158	-96	469.1	23859
GBM16_cgamp iso_011.fcs	2148	240	796	-1636	7771
GBM16_cgamp_012.fcs	2400	522	1392	1049	43056	282	596	2685	35285	198	-34	758.1	22554
GBM17_neg iso_001.fcs	5663	638	750	-998	2666
GBM17_neg_002.fcs	12602	699	1237	-289	59227	61	487	709	56561	0	0	0	0
GBM17_RIPO iso_003.fcs	3204	730	798	-374	2764
GBM17_RIPO_004.fcs	7174	673	1320	1825	59940	-57	522	2199	57176	-118	35	1490	615
GBM17_PIC iso_007.fcs	460	194	1168	1161	3206
GBM17_PIC_008.fcs	2247	499	1646	6267	60661	305	478	5106	57455	244	-9	4397	894
GBM17_LPS iso_009.fcs	1945	655	1152	464	4114
GBM17_LPS_010.fcs	6190	694	1394	4041	55129	39	242	3577	51015	-22	-245	2868	-5546
GBM17_cgamp iso_011.fcs	3393	537	727	1432	2400
GBM17_cgamp_012.fcs	10092	786	1492	2614	78262	249	765	1182	75862	188	278	473	19301
GBM18_neg iso_001.fcs	1763	66.8	990	2076	-483
GBM18_neg_002.fcs	2395	233	1384	3716	18085	166.2	394	1640	18568	0	0	0	0
GBM18_RIPO iso_003.fcs	2647	91.2	2132	4472	-1000
GBM18_RIPO_004.fcs	2662	294	2414	7080	13472	202.8	282	2608	14472	36.6	-112	968	-4096
GBM18_PIC iso_007.fcs	2556	80.9	1407	3163	-652
GBM18_PIC_008.fcs	2516	230	1567	5136	21326	149.1	160	1973	21978	-17.1	-234	333	3410
GBM18_LPS iso_009.fcs	2147	118	1987	4108	-834
GBM18_LPS_010.fcs	1808	192	1994	7142	11124	74	7	3034	11958	-92.2	-387	1394	-6610
GBM19_neg iso_001.fcs	1281	60.4	3120	4380	-547
GBM19_neg stain_002.fcs	1958	192	3266	4955	18994	131.6	146	575	19541	0	0	0	0
GBM19_RIPO iso_003.fcs	1763	56.5	2865	4380	-504
GBM19_RIPO stain_004.fcs	2346	306	3701	5887	16782	249.5	836	1507	17286	117.9	690	932	-2255
GBM19_HMW iso_005.fcs	2559	75.8	4016	5652	-695
GBM19_HMW stain_006.fcs	2970	291	5039	6703	27169	215.2	1023	1051	27864	83.6	877	476	8323
GBM19_LPS iso_007.fcs	903	75.8	4662	5862	-612
GBM19_LPS stain_008.fcs	1233	314	4585	6160	18400	238.2	-77	298	19012	106.6	-223	-277	-529
neg iso_001.fcs	31608	177	844	-1332	14598
neg_002.fcs	43582	630	1819	4721	154627	453	975	6053	140029	0	0	0	0
RIPO iso_003.fcs	26591	204	865	-1147	14410
RIPO_004.fcs	42658	875	1884	8716	175926	671	1019	9863	161516	218	44	3810	21487
PIC iso_007.fcs	24710	213	906	-1636	20220
PIC_008.fcs	28057	646	1841	6762	144376	433	935	8398	124156	-20	-40	2345	-15873
LPS iso_009.fcs	8938	243	1194	-1636	21313
LPS_010.fcs	11535	775	2070	11248	157194	532	876	12884	135881	79	-99	6831	-4148
cgamp iso_011.fcs	16550	194	884	-1220	17102
cgamp_012.fcs	18006	603	1959	5925	162013	409	1075	7145	144911	-44	100	1092	4882
TUMOR AND ENDOTHELIAL CELLS							Subtract iso				Subtract Mock
		MFI			MFI		Tumor (CD45neg, CD31neg)		Endo (CD45neg, CD31+)		Tumor (CD45neg, CD31neg)		Endo (CD45neg, CD31+)
	Tumor cells	PDL1	HLADR	Endothelia	PDL1	HLADR	PDL1	HLADR	PDL1	HLADR	PDL1	HLADR	PDL1	HLADR
x_neg iso_001.fcs	45596	494	237	5968	1195	608
x_neg_002.fcs	44288	720	1500	23318	3708	54965	226	1263	2513	54357	0	0	0	0
x_RIPO iso_003.fcs	45650	417	179	7952	1099	561
x_RIPO_004.fcs	45283	535	834	15031	2558	25032	118	655	1459	24471	-108	-608	-1054	-29886
x_PIC iso_007.fcs	39457	461	321	2496	1141	606
x_PIC_008.fcs	48992	752	1539	7812	3221	49369	291	1218	2080	48763	65	-45	-433	-5594
x_LPS iso_009.fcs	27437	494	256	2267	1004	576
x_LPS_010.fcs	29511	732	1999	6417	2461	52090	238	1743	1457	51514	12	480	-1056	-2843
x_cgamp iso_011.fcs	24727	438	197	1813	1038	527
x_cgamp_012.fcs	24299	649	1293	3400	2414	30376	211	1096	1376	29849	-15	-167	-1137	-24508
GBM16_neg iso_001.fcs	35818	187	257	7478	376	2406
GBM16_neg_002.fcs	89178	250	363	16186	2095	5117	63	106	1719	2711	0	0	0	0
GBM16_RIPO iso_003.fcs	58152	194	216	7951	73.2	3833
GBM16_RIPO_004.fcs	159234	281	330	9935	2270	4698	87	114	2196.8	865	24	8	477.8	-1846
GBM16_PIC iso_007.fcs	78260	86.1	85.5	3784	527	2114
GBM16_PIC_008.fcs	83682	146	157	3082	2328	5238	59.9	71.5	1801	3124	-3.1	-34.5	82	413
GBM16_LPS iso_009.fcs	96105	97.7	101	4478	474	2317
GBM16_LPS_010.fcs	83183	170	190	4075	1667	5198	72.3	89	1193	2881	9.3	-17	-526	170
GBM16_cgamp iso_011.fcs	162106	91.2	73	7160	429	2051
GBM16_cgamp_012.fcs	185673	112	104	6545	1239	3098	20.8	31	810	1047	-42.2	-75	-909	-1664
GBM17_neg iso_001.fcs	110609	34.7	51.2	637	535	281
GBM17_neg_002.fcs	156962	93.8	-202	2498	2244	6134	59.1	-253.2	1709	5853	0	0	0	0
GBM17_RIPO iso_003.fcs	177924	-23.1	-10.9	926	433	198
GBM17_RIPO_004.fcs	175910	-43.6	-547	2683	982	2401	-20.5	-536.1	549	2203	-79.6	-282.9	-1160	-3650
GBM17_PIC iso_007.fcs	149320	-64.2	0	446	2328	1469
GBM17_PIC_008.fcs	171186	-27	-529	2119	5787	16734	37.2	-529	3459	15265	-21.9	-275.8	1750	9412
GBM17_LPS iso_009.fcs	154252	-108	-26.4	659	996	747
GBM17_LPS_010.fcs	214928	-140	-938	3740	6896	18190	-32	-911.6	5900	17443	-91.1	-658.4	4191	11590
GBM17_cgamp iso_011.fcs	159402	42.4	9.91	687	484	406
GBM17_cgamp_012.fcs	201608	-88.7	-797	2510	1509	3776	-131.1	-806.91	1025	3370	-190.2	-553.71	-684	-2483
GBM18_neg iso_001.fcs	668000	416	-103	1694	3634	-327
GBM18_neg_002.fcs	806000	608	-51.2	1652	6186	-281	192	51.8	2552	46	0	0	0	0
GBM18_RIPO iso_003.fcs	856000	544	-137	818	4986	-527
GBM18_RIPO_004.fcs	914000	653	-62.1	658	6674	-538	109	74.9	1688	-11	-83	23.1	-864	-57
GBM18_PIC iso_007.fcs	777000	510	-114	2459	3792	-350
GBM18_PIC_008.fcs	852000	600	-21.7	2011	6488	-135	90	92.3	2696	215	-102	40.5	144	169
GBM18_LPS iso_009.fcs	844000	504	-124	1530	4652	-484
GBM18_LPS_010.fcs	829000	613	-32.6	1102	6559	-312	109	91.4	1907	172	-83	39.6	-645	126
GBM19_neg iso_001.fcs	598000	594	-181	940	2091	-392
GBM19_neg stain_002.fcs	616000	483	-143	1250	2568	-14	-111	38	477	378	0	0	0	0
GBM19_RIPO iso_003.fcs	422000	-149	-88.6	975	1379	-306
GBM19_RIPO stain_004.fcs	411000	-519	-281	1226	1028	146	-370	-192.4	-351	452	-259	-230.4	-828	74
GBM19_HMW iso_005.fcs	676000	728	-206	1179	2249	-438
GBM19_HMW stain_006.fcs	603000	658	-172	1089	2319	-96.4	-70	34	70	341.6	41	-4	-407	-36.4
GBM19_LPS iso_007.fcs	575000	639	-187	883	2629	-400
GBM19_LPS stain_008.fcs	717000	628	-110	1098	3120	-94.8	-11	77	491	305.2	100	39	14	-72.8
GBM19_TFX HMW iso_009.fcs	316064	328	-159	564	2060	-400
GBM19_TFX HMW stain_010.fcs	465000	211	-217	1222	2573	103	-117	-58	513	503	-6	-96	36	125
neg iso_001.fcs	28581	412	215	995	937	856
neg_002.fcs	35305	363	284	1610	2419	13067	-49	69	1482	12211	0	0	0	0
RIPO iso_003.fcs	21884	335	125	1305	980	984
RIPO_004.fcs	38008	-61.6	-605	2576	2072	6915	-396.6	-730	1092	5931	-347.6	-799	-390	-6280
PIC iso_007.fcs	16511	409	236	657	884	919
PIC_008.fcs	21303	413	538	1162	2755	21089	4	302	1871	20170	53	233	389	7959
LPS iso_009.fcs	15567	380	194	393	1097	1022
LPS_010.fcs	29065	277	236	1067	2969	13828	-103	42	1872	12806	-54	-27	390	595
cgamp iso_011.fcs	16215	365	214	665	860	922
cgamp_012.fcs	18390	273	188	1022	2519	15533	-92	-26	1659	14611	-43	-95	177	2400

## Sheet: Fig 1g
		Mphages			Endothelial
Specimen		IFIT1 MFI	Fold mock		CD31+	IFIT1 MFI	Fold mock		CD31-	IFIT1 MFI	Fold mock		T and B	IFIT1 MFI	Fold mock
Breast1	Mock	3332			0.133	1061			2176	75.8			20.9 %	494
Breast1	RIPO	7612	2.28451		37.8 %	1225	1.15457		1225	134	1.76781		12.0 %	694	1.40486
GBM19	Mcok	3511			0.097 %	11963			99.9 %	399			6.99 %	477
GBM19	RIPO	6926	1.97266		0.12 %	14383	1.20229		99.9 %	445	1.11529		6.91 %	540	1.13208
Breast2	Mock	1086			2.92 %	1138			96.9 %	226			65.1 %	219
Breast2	RIPO	2177	2.0046		5.46 %	1591	1.39807		94.1 %	463	2.04867		65.2 %	289	1.31963
GBM15 mock_046.fcs	Mock	2578			4.08 %	2549			92.3 %	920			1.20 %	528
GBM15 ripo_047.fcs	RIPO	7049	2.73429		2.80 %	1987	0.779521		95.7 %	722	0.784783		1.81 %	399	0.755682
gbm20 mock_001.fcs	Mock	6531			0.30 %	1853			99.5 %	436			11.0 %	1163
gbm20 ripo_002.fcs	RIPO	13575	2.07855		0.16 %	1636	0.882893		99.7 %	367	0.841743		5.95 %	1846	1.58727
gbm21 mock_001.fcs	Mock	5370			0.30 %	3420			99.6 %	558			1.05 %	1991
gbm21 ripo_002.fcs	RIPO	15241	2.83818		0.42 %	6028	1.76257		99.5 %	619	1.10932		3.70 %	1808	0.908086

## Sheet: Fig1h, FigS4
		Fold Heterogenous mock								Log Tfm (plotted)
GBM#	Labels	IFN-a2	IFN-b	IL-29	IP-10	TNF-a	IL-1b	IL-6	IL-10	IFN-a2	IFN-b	IL-29	IP-10	TNF-a	IL-1b	IL-6	IL-10	Sum- For stats
3	Het mock	1	1	1	1	1	1	1	1	0	0	0	0	0	0	0	0	0
5	Het mock	1	1	1	1	1	1	1	1	0	0	0	0	0	0	0	0	0
7	Het mock	1	1	1	1	1	1	1	1	0	0	0	0	0	0	0	0	0
8	Het mock	1	1	1	1	1	1	1	1	0	0	0	0	0	0	0	0	0
9	Het mock	1	1	1	1	1	1	1	1	0	0	0	0	0	0	0	0	0
12	Het mock	1	1	1	1	1	1	1	1	0	0	0	0	0	0	0	0	0
19	Het mock	1	1	1	1	1	1	1	1	0	0	0	0	0	0	0	0	0
20	Het mock	1	1	1	1	1	1	1	1	0	0	0	0	0	0	0	0	0
21	Het mock	1	1	1	1	1	1	1	1	0	0	0	0	0	0	0	0	0
3	Het RIPO	1	3.53623	1	4.85324	5.021	0.935554	1.15184	1.54127	0	0.548541	0	0.686032	0.70079	-0.028931	0.0613937	0.187879	2.1557
5	Het RIPO	1	1	1.61957	1	1.8381	1.03409	2.05164	1	0	0	0.209398	0	0.264368	0.0145587	0.312102	0	0.800427
7	Het RIPO	1.14706	1.10241	1	34.226	0.236439	1	1.36603	1.68557	0.0595857	0.042343	0	1.53436	-0.626281	0	0.135461	0.226746	1.37221
8	Het RIPO	6.32055	4.90476	1.52469	157.706	3.81818	0.871981	1.19263	2.17436	0.800755	0.690618	0.183182	2.19785	0.581857	-0.0594931	0.0765045	0.337332	4.8086
9	Het RIPO	2.22794	1.06	1	65.1992	2.33999	0.977892	1.50829	1.08484	0.347904	0.0253059	0	1.81424	0.369215	-0.00970914	0.178486	0.0353663	2.76081
12	Het RIPO	1	1	1	1	1	1	3.73124	1	0	0	0	0	0	0	0.571853	0	0.571853
19	Het RIPO	1.07068	3.2619	1.48592	23.7399	1	1	1.18004	1.26015	0.0296599	0.513471	0.171994	1.37548	0	0	0.0718951	0.100422	2.26292
20	Het RIPO	2.62121	1.51053	0.96817	1	2.83069	1.03756	2.45245	1.46907	0.418502	0.179128	-0.0140485	0	0.451893	0.0160127	0.389601	0.167043	1.60813
21	Het RIPO	11.9685	1.32397	0.97027	14.1576	1.1222	0.640403	0.479341	0.686738	1.07804	0.121879	-0.0131073	1.15099	0.0500693	-0.193547	-0.319356	-0.163209	1.71176
3	Het PIC	1	1	1	8.26621	4.15031	1.11019	2.4139	2.38017	0	0	0	0.917307	0.618081	0.0453956	0.38272	0.376608	2.34011
5	Het PIC	1	1	1.46739	1	8.2381	7.58523	208.441	3.82022	0	0	0.166546	0	0.915827	0.879969	2.31898	0.582089	4.86341
7	Het PIC	1	0.542169	1	4.32692	17.8532	11.3873	16.207	10.3995	0	-0.265866	0	0.636179	1.25172	1.05642	1.2097	1.01701	4.90516
8	Het PIC	10.8	18.3036	85.4136	36.8724	5796.55	161.179	88.7633	53.6805	1.03342	1.26254	1.93153	1.5667	3.76317	2.20731	1.94823	1.72982	15.4427
9	Het PIC	1	3	1	15.4866	5.02792	1.06029	2.2608	2.0871	0	0.477121	0	1.18996	0.701388	0.0254266	0.354262	0.319544	3.0677
12	Het PIC	1	1	1	1	15.6942	1	10.8857	1	0	0	0	0	1.19574	0	1.03686	0	2.23259
19	Het HMW	1	5.06349	14.338	3.82327	153.174	18.0909	37.7007	34.8053	0	0.70445	1.15649	0.582435	2.18519	1.25746	1.57635	1.54165	9.00402
20	Het HMW	1.37879	0.957895	0.870027	1	10.7808	1.82629	11.0545	1.42784	0.139497	-0.0186822	-0.0604675	0	1.03265	0.26157	1.04354	0.154678	2.55278
21	Het HMW	1.33524	4.32181	3.17838	2.133	17.3688	6.43695	5.13181	14.6103	0.12556	0.635666	0.502206	0.328992	1.23977	0.80868	0.710271	1.16466	5.5158
3	Het LPS	1	7.05797	6.2654	2.2116	3.13593	2.56435	5.08272	3.56207	0	0.84868	0.796949	0.344707	0.496366	0.408977	0.706096	0.551703	4.15348
5	Het LPS	1	1	0.793478	1	29.219	7.76705	156.653	2.73596	0	0	-0.100465	0	1.46567	0.890256	2.19494	0.437109	4.8875
7	Het LPS	1	0.23494	1	1.89904	0.731132	15	13.6604	13.7577	0	-0.629043	0	0.278534	-0.136004	1.17609	1.13546	1.13855	2.96359
8	Het LPS	1	1	1.80864	22.5443	261.403	44.3406	88.7633	18.0207	0	0	0.257353	1.35304	2.41731	1.6468	1.94823	1.25577	8.87851
9	Het LPS	1	1.62	1	6.49042	13.8357	5.5259	12.0006	11.405	0	0.209515	0	0.812273	1.141	0.742403	1.0792	1.05709	5.04149
12	Het LPS	1	1	1	1	21.9806	1	24.8569	1.16447	0	0	0	0	1.34204	0	1.39545	0.0661297	2.80362
19	Het LPS	1	3.85913	1.25352	0.735294	2.42202	10.2273	7.55786	19.9693	0	0.586489	0.0981317	-0.133539	0.384177	1.00976	0.878399	1.30036	4.12378
20	Het LPS	6.21212	12.8895	3.38992	1.24257	46.9927	22.1455	59.9425	21.6649	0.79324	1.11024	0.53019	0.0943224	1.67203	1.34529	1.77773	1.33576	8.6588
21	Het LPS	1.31805	6.22894	2.53243	1	14.9041	10.7233	5.00686	12.9076	0.119932	0.794414	0.403538	0	1.1733	1.03033	0.699566	1.11085	5.33193
3	Het cGAMP	1.56633	4.1401	10.2227	17.4096	13.781	1.43585	2.19558	1.97787	0.194882	0.61701	1.00957	1.24079	1.13928	0.15711	0.341549	0.296198	4.99638
5	Het cGAMP	1	1	0.5	1.8481	4.73333	1	12.0892	1	0	0	-0.30103	0.266726	0.675167	0	1.0824	0	1.72326
7	Het cGAMP	1	0.512048	1	34.3654	5.5395	1	1.95661	0.520619	0	-0.290689	0	1.53612	0.743471	0	0.291505	-0.28348	1.99693
8	Het cGAMP	22.1233	11.7619	13.4444	217.073	189.199	16.8696	19.5039	2.08388	1.34485	1.07048	1.12854	2.33661	2.27692	1.2271	1.29012	0.318873	10.9935
9	Het cGAMP	1	1.8	1	37.046	17.8556	2.24118	6.45751	3.93722	0	0.255273	0	1.56874	1.25177	0.350477	0.810065	0.595189	4.83152
12	Het cGAMP	1	1	1	1	7.3301	1	3.92757	1	0	0	0	0	0.86511	0	0.594124	0	1.45923
20	Het cGAMP	1.90909	7.51053	1.313	1	2.70767	1.42723	3.56451	1.36082	0.280827	0.87567	0.118264	0	0.432596	0.154494	0.551999	0.133802	2.54765
21	Het cGAMP	1.26648	1.63931	1.03243	3.64532	1.56231	1.27617	1.33538	1.44921	0.102597	0.214661	0.0138616	0.561736	0.193767	0.105909	0.125606	0.16113	1.47927
3	CD14 Mock	1	1	1	1	1	1	1	1	0	0	0	0	0	0	0	0	0
5	CD14 Mock	1	1	1	1	1	1	1	1	0	0	0	0	0	0	0	0	0
7	CD14 Mock	1	1	1	1	1	1	1	1	0	0	0	0	0	0	0	0	0
8	CD14 Mock	1	1	1	1	1	1	1	1	0	0	0	0	0	0	0	0	0
9	CD14 Mock	1	1	1	1	1	1	1	1	0	0	0	0	0	0	0	0	0
12	CD14 Mock	1	1	1	1	1	1	1	1	0	0	0	0	0	0	0	0	0
19	CD14 mock	1	1	1	1	1	1	1	1	0	0	0	0	0	0	0	0	0
20	CD14 Mock	1	1	1	1	1	1	1	1	0	0	0	0	0	0	0	0	0
21	CD14 Mock	1	1	1	1	1	1	1	1	0	0	0	0	0	0	0	0	0
3	CD14 RIPO	1.0051	0.725621	3.52133	8.51923	0.759277	0.675982	0.820947	0.804928	0.00221015	-0.13929	0.546706	0.9304	-0.1196	-0.170065	-0.0856847	-0.0942431	0.870434
5	CD14 RIPO	1	1	0.918033	1	1	1	1.80488	1	0	0	-0.0371418	0	0	0	0.256448	0	0.219306
7	CD14 RIPO	1.20588	2.5641	1	34.5192	1.38584	1	1.1071	0.996269	0.0813049	0.408935	0	1.53806	0.141712	0	0.0441851	-0.00162353	2.21257
8	CD14 RIPO	6.04658	4.57738	1.80296	72.0916	2.64341	0.847232	1.20241	0.860219	0.781509	0.660617	0.255985	1.85788	0.422165	-0.0719977	0.080051	-0.0653911	3.92082
9	CD14 RIPO	3.84559	4.69231	1	249.125	3.44605	2.71016	2.09736	1.92644	0.584963	0.671386	0	2.39642	0.537321	0.432995	0.321672	0.284757	5.22951
12	CD14 RIPO	1	1.58974	1	1	1	1	1.14113	1	0	0.201327	0	0	0	0	0.0573333	0	0.25866
19	CD14 RIPO	1.40314	1.45033	1.80851	52.9487	2.02752	0.736402	0.827144	0.535984	0.147101	0.161466	0.257321	1.72386	0.306966	-0.132885	-0.0824191	-0.270849	2.11056
20	CD14 RIPO	1.73736	0.534463	0.856967	26.5483	1.83082	0.624439	1.03499	0.854795	0.239889	-0.272082	-0.067036	1.42404	0.262645	-0.20451	0.0149347	-0.0681383	1.32974
21	CD14 RIPO	6.85045	1.31123	1.03243	42.9898	1.40081	1.04632	0.450033	0.869263	0.835719	0.117679	0.0138616	1.63337	0.146381	0.0196641	-0.346756	-0.0608487	2.35907
3	CD14 PIC	1	1.11281	8.1564	14.3702	2.52273	0.648611	1.88177	1.2686	0	0.0464213	0.911498	1.15746	0.401871	-0.188015	0.274566	0.103324	2.70713
5	CD14 PIC	1	1	1.62295	1	69.5524	9.375	147.29	4.70225	0	0	0.210305	0	1.84231	0.971971	2.16817	0.672305	5.86507
7	CD14 PIC	1	2.76923	2.23148	7.76923	89.9072	27.6716	97.5387	22.541	0	0.442359	0.348593	0.890378	1.95379	1.44203	1.98918	1.35297	8.41931
8	CD14 PIC	3.29315	4.41667	29.266	7.52304	1977.12	50.5039	38.0391	7.40723	0.517612	0.645095	1.46636	0.876394	3.29603	1.70332	1.58023	0.869656	10.9547
9	CD14 PIC	1	2.12821	1	8.59135	14.3053	3.72406	3.71141	1.80823	0	0.328013	0	0.934061	1.1555	0.571017	0.569539	0.257254	3.81538
12	CD14 PIC	1	1	1	1	8.43204	1	3.20611	1	0	0	0	0	0.925933	0	0.505978	0	1.43191
19	CD14 HMW	1	1.86889	10.0426	3.9359	96.2385	6.48536	11.1211	9.76217	0	0.271584	1.00184	0.595044	1.98335	0.811934	1.04615	0.989546	6.69945
20	CD14 PIC	0.887439	0.394727	2.39457	12.4208	14.1312	3.34193	13.8245	2.95297	-0.0518616	-0.403703	0.379228	1.09415	1.15018	0.523997	1.14065	0.470259	4.3029
21	CD14 PIC	1.27455	3.16509	5.98919	38.4289	30.6772	15.6834	8.87921	19.0743	0.105358	0.500386	0.777368	1.58466	1.48682	1.19544	0.948374	1.28045	7.87885
3	CD14 LPS	1	1.3021	8.91943	1.67788	9.47962	1.46587	10.6324	2.25777	0	0.114645	0.950337	0.224762	0.976791	0.166097	1.02663	0.353679	3.81294
5	CD14 LPS	1	1	1.21311	1	3.13333	6.47727	87.7561	2.90449	0	0	0.0839019	0	0.496007	0.811392	1.94328	0.463071	3.79765
7	CD14 LPS	1	1.74359	1	1	13.9756	25.4216	39.7778	21.791	0	0.241444	0	0	1.14537	1.4052	1.59964	1.33828	5.72994
8	CD14 LPS	1	1	1.64532	2.57968	179.25	14.6216	38.0391	5.12212	0	0	0.21625	0.411565	2.25346	1.16499	1.58023	0.70945	6.33595
9	CD14 LPS	1	5.94872	3.12963	4.61058	15.8894	13.7957	19.7567	13.2951	0	0.774423	0.495493	0.663755	1.20111	1.13974	1.29571	1.12369	6.69393
12	CD14 LPS	1	1	1	1	32.8495	2.43137	27.6154	1.73684	0	0	0	0	1.51653	0.385852	1.44115	0.23976	3.58329
19	CD14 LPS	1	1.15147	1.31915	3.47436	3.70642	10.0126	8.01095	11.7505	0	0.061251	0.120294	0.540875	0.568955	1.00054	0.903684	1.07006	4.26566
20	CD14 LPS	0.200653	0.0685499	0.298397	0.779923	4.85322	4.00224	5.67264	3.2589	-0.697555	-1.16399	-0.525205	-0.107948	0.68603	0.602303	0.753785	0.513072	0.0604878
21	CD14 LPS	1.06696	2.42896	2.34865	9.95939	20.2151	18.011	8.40212	15.0371	0.0281499	0.38542	0.370818	0.998233	1.30568	1.25554	0.924389	1.17717	6.44539
3	CD14 cGAMP	1	1.04302	16.7773	35.3029	19.9856	1.38937	10.6324	2.14893	0	0.0182931	1.22472	1.54781	1.30072	0.142817	1.02663	0.332223	5.59321
5	CD14 cGAMP	1	1	1.06557	1.05063	7.2	1	8.93598	1	0	0	0.0275835	0.021451	0.857332	0	0.951142	0	1.85751
7	CD14 cGAMP	1	3.89744	1	33.1587	8.71306	1.41176	3.6678	0.742537	0	0.590779	0	1.5206	0.940171	0.149762	0.564405	-0.129282	3.63643
8	CD14 cGAMP	5.47671	6.15476	4.42365	56.6585	44.3508	3.04625	4.07145	0.257696	0.73852	0.789211	0.64578	1.75327	1.6469	0.483766	0.60975	-0.588893	6.0783
9	CD14 cGAMP	1	1.53846	1	28.8942	19.3946	4.6	4.32432	1.71191	0	0.187087	0	1.46081	1.28768	0.662758	0.635917	0.233481	4.46773
12	CD14 cGAMP	1	1	1	1	22.6602	1	7.98885	1	0	0	0	0	1.35526	0	0.902484	0	2.25775
20	CD14 cGAMP	0.272431	0.0685499	0.464858	4.43243	0.720292	0.471973	0.670048	0.407306	-0.564744	-1.16399	-0.33268	0.646642	-0.142491	-0.326083	-0.173894	-0.390079	-2.44732
21	CD14 cGAMP	1.42857	0.864682	1.06216	31.0863	1.64079	1.02945	0.775387	0.978865	0.154902	-0.0631436	0.0261908	1.49257	0.215053	0.0126044	-0.110482	-0.00927732	1.71842
3	Depl Mock	1	1	1	1	1	1	1	1	0	0	0	0	0	0	0	0	0
5	Depl Mock	1	1	1	1	1	1	1	1	0	0	0	0	0	0	0	0	0
7	Depl Mock	1	1	1	1	1	1	1	1	0	0	0	0	0	0	0	0	0
8	Depl Mock	1	1	1	1	1	1	1	1	0	0	0	0	0	0	0	0	0
9	Depl Mock	1	1	1	1	1	1	1	1	0	0	0	0	0	0	0	0	0
12	Depl Mock	1	1	1	1	1	1	1	1	0	0	0	0	0	0	0	0	0
19	Depl mock	1	1	1	1	1	1	1	1	0	0	0	0	0	0	0	0	0
20	Depl Mock	1	1	1	1	1	1	1	1	0	0	0	0	0	0	0	0	0
21	Depl Mock	1	1	1	1	1	1	1	1	0	0	0	0	0	0	0	0	0
3	Depl RIPO	1	1	1	1	0.389259	1.57988	2.03389	1.65517	0	0	0	0	-0.409761	0.198625	0.308327	0.218843	0.316033
5	Depl RIPO	1	1	1.22989	1	1	1	1	1	0	0	0.0898645	0	0	0	0	0	0.0898645
7	Depl RIPO	1	1	1	1	1	1	1.0199	1	0	0	0	0	0	0	0.0085578	0	0.0085578
8	Depl RIPO	1	0.622222	0.867347	1	0.63253	1	0.949329	1	0	-0.206054	-0.0618071	0	-0.198919	0	-0.0225831	0	-0.489364
9	Depl RIPO	1	0.0317092	1	1	1	0.910714	0.393791	1	0	-1.49881	0	0	0	-0.0406179	-0.404734	0	-1.94417
12	Depl RIPO	1	1	1	1	1	1	2.38889	1	0	0	0	0	0	0	0.378196	0	0.378196
19	Depl RIPO	1	0.480922	1.65138	8.79375	1	1	1.11824	1	0	-0.317925	0.217846	0.944174	0	0	0.0485338	0	0.892629
20	Depl RIPO	1	3.0989	1.57534	1	1.24523	1.22619	8.09167	1	0	0.491208	0.197375	0	0.0952501	0.0885579	0.908038	0	1.78043
21	Depl RIPO	0.82199	1	0.662732	2.18719	0.505428	0.713693	1.87648	1	-0.0851337	0	-0.178662	0.339887	-0.296341	-0.146489	0.273343	0	-0.0933951
3	Depl PIC	1	1	1	1	0.845185	1.21598	2.42505	1.18227	0	0	0	0	-0.0730481	0.0849251	0.38472	0.0727152	0.469312
5	Depl PIC	1	1	1.93103	1	1	1	12.6897	1	0	0	0.28579	0	0	0	1.10345	0	1.38924
7	Depl PIC	1	1	1	1	3.20874	1	13.3781	1	0	0	0	0	0.506334	0	1.12639	0	1.63273
8	Depl PIC	1	1.03333	3	1	114.416	20.5852	113.641	1.77528	0	0.0142404	0.477121	0	2.05849	1.31356	2.05553	0.249267	6.1682
9	Depl PIC	1	0.0355762	1	1	1	0.910714	0.166433	1	0	-1.44884	0	0	0	-0.0406179	-0.77876	0	-2.26822
12	Depl PIC	1	1	1	1	1	1	1	1	0	0	0	0	0	0	0	0	0
19	Depl HMW	1	1.43879	2.9633	14.95	18.1193	1	15.8773	15.4916	0	0.157998	0.471776	1.17464	1.25814	0	1.20078	1.1901	5.45343
20	Depl PIC	1	1	0.276712	1	0.53951	0.75	1	1	0	0	-0.557971	0	-0.268001	-0.124939	0	0	-0.950911
21	Depl PIC	1.80105	1.54688	0.682968	3.19704	8.4608	6.33195	7.76821	2.83249	0.255525	0.189455	-0.1656	0.504749	0.927411	0.801537	0.890321	0.452168	3.85557
3	Depl LPS	1	1	1	1	1.48407	10.4083	5.88508	4.81281	0	0	0	0	0.171456	1.01738	0.769753	0.682399	2.64099
5	Depl LPS	1	1	1.12644	1	1	1	10.531	1	0	0	0.0517068	0	0	0	1.02247	0	1.07418
7	Depl LPS	1	1	1	1	1	1	7.50995	1	0	0	0	0	0	0	0.875637	0	0.875637
8	Depl LPS	1	0.622222	0.928571	1	35.7892	8.44886	61.5574	1.73034	0	-0.206054	-0.0321847	0	1.55375	0.926798	1.78928	0.238131	4.26972
9	Depl LPS	1	0.0301624	1	1	1	0.910714	0.262372	1	0	-1.52053	0	0	0	-0.0406179	-0.581083	0	-2.14223
12	Depl LPS	1	1	1	1	1	1	1.89394	1	0	0	0	0	0	0	0.277366	0	0.277366
19	Depl LPS	1	0.738474	1.17431	5.7625	1	1.94886	8.17545	6.75419	0	-0.131665	0.0697835	0.760611	0	0.289781	0.912512	0.829573	2.7306
20	Depl LPS	1	1	0.627397	1	0.683924	0.75	1	1	0	0	-0.202457	0	-0.164992	-0.124939	0	0	-0.492388
21	Depl LPS	1.50785	1	0.623946	1	5.10012	8.84647	4.94414	1.58376	0.178359	0	-0.204853	0	0.70758	0.94677	0.694091	0.199688	2.52164
3	Depl cGAMP	1	1	8.67299	1	1.14778	2.41716	2.1326	1.00493	0	0	0.938169	0	0.0598578	0.383305	0.328909	0.00213413	1.71237
5	Depl cGAMP	1	1	2.42529	1	1	1	1.28276	1	0	0	0.384763	0	0	0	0.108145	0	0.492908
7	Depl cGAMP	1	1	1	1	1	1	1.5	1	0	0	0	0	0	0	0.176091	0	0.176091
8	Depl cGAMP	1	0.622222	0.867347	1	1.49398	1	3.87779	1	0	-0.206054	-0.0618071	0	0.174344	0	0.588585	0	0.495067
9	Depl cGAMP	1	0.0301624	1	1	1	0.910714	0.280579	1	0	-1.52053	0	0	0	-0.0406179	-0.551945	0	-2.1131
12	Depl cGAMP	1	1	1	1	1	1	1	1	0	0	0	0	0	0	0	0	0
20	Depl cGAMP	1	1	0.487671	1	0.621253	0.75	1	1	0	0	-0.311873	0	-0.206731	-0.124939	0	0	-0.643543
21	Depl cGAMP	0.82199	1	0.682968	1	0.936068	0.742739	1.57443	1	-0.0851337	0	-0.1656	0	-0.0286928	-0.129164	0.197124	0	-0.211466

## Sheet: Fig2a, Fig S5a
	Concentration (pg/ml)						MAXIMUM						%MAXIMUM
	TNFa	IL-1b	IL-10	IFNb	IFNa	IL-6	TNFa	IL-1b	IL-10	IFNb	IFNa	IL-6	TNFa	IL-1b	IL-10	IFNb	IFNa	IL-6
mock	18.82	2.87	12.15	1.25	1.72	7.43	10895.4	132.67	94.98	195.54	136.55	10390.1	0.172733	2.16326	12.7922	0.639255	1.25961	0.0715106
mripo	41.24	2.13	29.48	109.85	136.55	24.29	10895.4	132.67	94.98	195.54	136.55	10390.1	0.378507	1.60549	31.0381	56.1778	100	0.233781
lps	10895.4	132.67	94.98	195.54	5.01	10390.1	10895.4	132.67	94.98	195.54	136.55	10390.1	100	100	100	100	3.66899	100
mock	16.13	2.72	12.86	1.25	1.72	5.64	10895.4	90.91	145.6	287.18	78.81	10390.1	0.148044	2.99197	8.83242	0.435267	2.18246	0.0542826
mripo	30.18	1.86	14.64	69.65	78.81	11.5	10895.4	90.91	145.6	287.18	78.81	10390.1	0.276997	2.04598	10.0549	24.2531	100	0.110683
lps	10895.4	90.91	145.6	287.18	9.26	10390.1	10895.4	90.91	145.6	287.18	78.81	10390.1	100	100	100	100	11.7498	100
Plotted data
	Mock		mRIPO		LPS
IFN-α	1.25961	2.18246	100	100	3.66899	11.7498
IFN-β	0.639255	0.435267	56.1778	24.2531	100	100
TNF-α	0.172733	0.148044	0.378507	0.276997	100	100
IL-1β	2.16326	2.99197	1.60549	2.04598	100	100
IL-6	0.0715106	0.0542826	0.233781	0.110683	100	100
IL-10	12.7922	8.83242	31.0381	10.0549	100	100
Fig S5A	MFI, for 2 expeirments
	Mock		mRIPO		LPS
CD40	144	127	777	833	4481	4481
CD86	1828	1849	9599	8973	15930	16042
MHC-II	2068	1953	2414	2583	3266	3823
MHC-I	2554	2670	2843	3089	3525	4008
PD-L1	1220	1225	1722	1788	1928	2083

## Sheet: Fig2b, Fig S5b,c
B16
Time	Mock PEC+ B16										mRIPO PEC+ B16
9	6	50.4847	30.5037	15.345	0	0	6	23.6294	0		0	0	0	0	0	0	0	0
12	58.0117	10.0266	87.2713	68.5731	51.3481	41.1071	48.4083	55.5568	4		66.1074	70.038	0	17.5355	18.225	22.7608	0	0
15	139.087	539.591	370.381	117.18	140.257	56.5283	117.912	134.309	45.3427		91.3697	202.184	0	32.7107	35.238	90.9183	6	0
18	406.076	1000	867.356	318.331	750.062	323.395	374.975	274.216	146.34		304.123	407.225	4	251.844	139.179	262.181	55.9103	4
21	703.791	1000	1000	760.79	1000	523.759	540.563	510.271	358.115		639.655	1000	37.0671	441.299	293.142	490.559	174.293	30.9312
24	1000	1000	1000	1000	1000	931.912	942.967	758.892	664.17		1000	1000	148.16	634.197	526.281		227.28	4
E0771
Time	Mock PEC+ E0771											mRIPO PEC+ E0771
20	4	0	28.5756	20.25	20.5048	0	34.5167	51.586	20.7689			0	0	0	0	12.1945	13.1171	0	40.1334	9.2903
22	6.82	0	64.2423	52.9417	92.3253	0	44.6142	50.8064	27.743			0	0	0	0	7	14.3248	0	69.0117	13.1196
25	31.9098	0	62.9775	57.5272	87.3547	10.6934	120.277	115.285	50.1349			7.6705	0	0	0	8.4375	22.1224	0	95.7002	18.5489
28	49.8392	0	89.0173	105.453	195.533	17.5854	230.573	272.308	91.1434			12.7787	0	0	0	16.6204	51.7105	0	176.385	41.0584
31	78.1791	0	176.76	157.584	328.536	23.0921	364.338	256.993	114.198			15.6282	0	0	0	23.0098	63.1153	0	166.404	67.2966
34	119.414	0	342.883	259.723	576.556	24.98	507.781	536.951	223.77			38.3822	0	0	0	49.2617	139.422	0	276.214	131.537
37	203.091	18.1738	376.662	450.846	1000	58.176	1000	826.742	408.701			48.3606	0	0	0	85.293	267.723	59.1056	504.847	240.243
40	339.301	16.0475	694.592	636.271	1000	77.8538	1000	1000	622.78			170.627	0	0	0	174.419	438.342	147.608	727.227	395.346
43	578.519	64.853	842.504	1000	1000	188.629	1000	1000	889.734			148.747	0	0	0	316.889	699.921	140.896	1000	535.631
46	952.032	81.108	1000	1000	1000	173.605	1000	1000	1000			313.455	0	0	0	426.665	1000	231.453	1000	1000
Fig S5B
Time	Mock PEC+ B16											mRIPO PEC+ B16
8	15.8618	0	13.2264	62.3373	49.2712	40.1119	14.5914	0	57.3073	0		0	27.5995	0	0	45.338	29.4094	0	8.77212	0	0
11	64.8665	0	41.1282	218.601	164.602	253.835	51.4142	0	114.016	0		0	72.7641	0	0	105.965	31.3457	0	27.143	0	0
14	126.103	43.1974	96.5716	434.205	330.465	331.372	111.96	48.375	331.965	0		34.1808	84.9811	27.2238	0	212.41	68.2965	37.0656	38.8158	0	0
17	258.108	145.572	288.446	1180.41	536.019	1007.91	413.82	221.191	991.433	0		33.9937	285.62	87.5817	19.266	622.577	107.388	44.6196	251.051	0	0
20	746.496	283.689	644.571	1000	1000	1000	1000	613.833	1000	24.8212		111.483	669.502	315.351	94.8654	1000	391.079	140.519	465.173	0	0
22	1000	555.038	1000	1000	1000	1000	1000	1000	1000	50.2697		271.119	932.404	545.613	100.068	1000	458.095	145.502	939.821	0	0
25	1000	892.398	1000	1000	1000	1000	1000	1000	1000	157.473		737.5	1000	1000	333.739	1000	1000	425.135	1000	0	0
28	1000	1000	1000	1000	1000	1000	1000	1000	1000	310.313		1000	1000	1000	763.66	1000	1000	767.85	1000	0	0
31	1000	1000	1000	1000	1000	1000	1000	1000	1000	740.093		1000	1000	1000	1000	1000	1000	1000	1000	0	0
34	1000	1000	1000	1000	1000	1000	1000	1000	1000	1000		1000	1000	1000	1000	1000	1000	1000	1000	0	0
Fig S5C	Normalized to % control for each time point; average of technical replicates is shown.
Days	B16:mock PEC	B16:mRIPO PEC		Days	PEC (-)	PEC mRIPO
0	100	100.876		1	100	106.387
1	100	100		2	100	90.7663
3	100	99.4755		3	100	100.545

## Sheet: Fig2c
			% postiive		Normalized to fold average "-" treatment			% Positive										Normalized to fold average "-" treatment
			of CD4	of CD8	of CD4	of CD8			Non Treg			Of CD4	Treg		CD8			Non Treg			Of CD4	Treg		CD8
For CD69 on CD4 and CD8		co-Impl PEC	CD69+	CD69+	CD69+	CD69+		co-implant PEC	CD25	CTLA4	PD1	Tregs	CTLA4+	PD1+	CD25+	CTLA4+	PD1+	CD25	CTLA4	PD1	Tregs	CTLA4+	PD1+	CD25+	CTLA4+	PD1+
T cell panel_1-1 tum_011.fcs	tumor	-	23.5283	20.7165	1.40257	0.968926		-	10.3797	13.2313	8.18943	14.2957	91.6871	79.2605	9.33272	16.4854	12.0105	2.05583	1.25278	1.35187	1.14756	1.06801	1.07257	1.95757	0.806721	0.991895
T cell panel_1-3 tum_013.fcs	tumor	-	11.6287	22.877	0.693214	1.06997		-	1.16387	7.48513	2.26056	10.8634	78.2912	63.7484	2.64934	22.2647	5.61712	0.23052	0.708717	0.37316	0.872032	0.911972	0.862658	0.555708	1.08953	0.463893
T cell panel_1-5 tum_015.fcs	tumor	-	13.816	22.4586	0.8236	1.05041		-	3.48817	10.222	5.52947	11.4542	87.0034	70.5282	3.34491	17.2566	10.8207	0.690879	0.967851	0.912774	0.919462	1.01346	0.954404	0.701605	0.844461	0.893633
T cell panel_4-2 tum_017.fcs	tumor	-	15.9351	15.7574	0.949923	0.736983		-	3.23781	10.0145	4.62347	12.8401	82.9963	72.6056	2.0045	15.2138	6.17512	0.641292	0.948208	0.763218	1.03071	0.96678	0.982516	0.420449	0.744494	0.509976
T cell panel_4-4 tum_019.fcs	tumor	-	18.9675	25.095	1.13069	1.17371		-	6.9749	11.8547	9.68643	12.8342	89.2631	83.3454	6.5061	30.9549	25.9198	1.38147	1.12244	1.59898	1.03024	1.03978	1.12785	1.36467	1.51479	2.1406
T cell panel_1-2 tum_012.fcs	tumor	mR	26.8279	19.6035	1.59927	0.91687		MR	9.99136	18.5654	12.5458	21.2341	93.3894	85.4011	3.97951	18.0221	13.9283	1.97892	1.75783	2.071	1.70452	1.08784	1.15567	0.834714	0.881917	1.15028
T cell panel_1-4 tum_014.fcs	tumor	mR	32.6552	23.4341	1.94664	1.09603		MR	14.8335	16.9385	16.6247	23.1921	95.7544	89.1151	7.15786	29.7373	18.6104	2.93797	1.60379	2.74432	1.86169	1.11539	1.20593	1.50138	1.45521	1.53695
T cell panel_4-1 tum_016.fcs	tumor	mR	20.0087	32.9328	1.19276	1.54029		MR	5.04951	13.6301	8.35855	18.5914	91.2798	81.8303	5.93353	31.6675	20.9446	1.00012	1.29054	1.37978	1.49238	1.06327	1.10735	1.24457	1.54966	1.72972
T cell panel_4-3 tum_018.fcs	tumor	mR	42.9004	36.1466	2.55739	1.6906		MR	34.0497	37.4745	31.5561	35.6103	95.4879	92.7279	13.5889	28.7769	29.4527	6.74401	3.54821	5.20911	2.85854	1.11229	1.25482	2.85032	1.40821	2.43237
T cell panel_4-5 tum_020.fcs	tumor	mR	22.6839	24.9213	1.35224	1.16559		MR	7.96289	13.7731	9.58819	17.5934	91.8818	84.7721	7.1997	26.0705	20.7174	1.57716	1.30408	1.58277	1.41227	1.07028	1.14716	1.51016	1.27577	1.71096
PLOTTED DATA:
		Mock					mRIPO
of CD4	CD69	1.40257	0.693214	0.8236	0.949923	1.13069	1.59927	1.94664	1.19276	2.55739	1.35224
	Treg	1.14756	0.872032	0.919462	1.03071	1.03024	1.70452	1.86169	1.49238	2.85854	1.41227
of CD4 nontreg	PD1	1.35187	0.37316	0.912774	0.763218	1.59898	2.071	2.74432	1.37978	5.20911	1.58277
	CTLA4	1.25278	0.708717	0.967851	0.948208	1.12244	1.75783	1.60379	1.29054	3.54821	1.30408
	CD25	2.05583	0.23052	0.690879	0.641292	1.38147	1.97892	2.93797	1.00012	6.74401	1.57716
of Treg	PD1	1.07257	0.862658	0.954404	0.982516	1.12785	1.15567	1.20593	1.10735	1.25482	1.14716
	CTLA4	1.06801	0.911972	1.01346	0.96678	1.03978	1.08784	1.11539	1.06327	1.11229	1.07028
of CD8	Mock					mRIPO
CD69	0.968926	1.06997	1.05041	0.736983	1.17371	0.91687	1.09603	1.54029	1.6906	1.16559
PD1	0.991895	0.463893	0.893633	0.509976	2.1406	1.15028	1.53695	1.72972	2.43237	1.71096
CTLA4	0.806721	1.08953	0.844461	0.744494	1.51479	0.881917	1.45521	1.54966	1.40821	1.27577
CD25	1.95757	0.555708	0.701605	0.420449	1.36467	0.834714	1.50138	1.24457	2.85032	1.51016

[truncated: 43 more sheets: Fig 2d, Fig 3a, b, Fig 3c, d, Fig 3e, Fig S5f, Fig 4a, Fig S6a, Fig S6b, Fig S6c, Fig 4b, Fig S6d-f, Fig S6g, Fig S6h, Fig S6i-k, Fig 4c, Fig 4d, Fig 4f, Fig 4g, Fig 5a, FigS8 blots, Fig 5b quant, Fig 5c …]
